# Supplementary material for: The Clinical Frailty Scale (CFS) employment in the frailty assessment of patients suffering from Non-Communicable Diseases (NCDs): A systematic review
Source: Front Med (Lausanne). 2022 Aug 16;9:967952. doi: 10.3389/fmed.2022.967952 (PMC9425100; doi:10.3389/fmed.2022.967952)
Supplement: Supplementary file 1 [file Table_1.XLSX]

## Sheet: pubmed
(Clinical Frailty Scale[Title/Abstract]) AND (asthma[Title/Abstract]) - Schema: all	"clinical frailty scale"[Title/Abstract] AND "asthma"[Title/Abstract]
(Clinical Frailty Scale[Title/Abstract]) AND (pulmonary hypertension[Title/Abstract])	"clinical frailty scale"[Title/Abstract] AND "pulmonary hypertension"[Title/Abstract]
(Clinical Frailty Scale[Title/Abstract]) AND (chronic lung disease[Title/Abstract])	"clinical frailty scale"[Title/Abstract] AND "chronic lung disease"[Title/Abstract]
(Clinical Frailty Scale[Title/Abstract]) AND (chronic lung disease[Title/Abstract]) - Schema: all	"clinical frailty scale"[Title/Abstract] AND "chronic lung disease"[Title/Abstract]
(Clinical Frailty Scale[Title/Abstract]) AND (chronic respiratory disease[Title/Abstract])	"clinical frailty scale"[Title/Abstract] AND "chronic respiratory disease"[Title/Abstract]
(Clinical Frailty Scale[Title/Abstract]) AND (chronic obstructive pulmonary disease[Title/Abstract])	"clinical frailty scale"[Title/Abstract] AND "chronic obstructive pulmonary disease"[Title/Abstract]
(Clinical Frailty Scale[Title/Abstract]) AND (copd[Title/Abstract])	"clinical frailty scale"[Title/Abstract] AND "copd"[Title/Abstract]
(Clinical Frailty Scale[Title/Abstract]) AND (diabetes[Title/Abstract])	"clinical frailty scale"[Title/Abstract] AND "diabetes"[Title/Abstract]
(Clinical Frailty Scale[Title/Abstract]) AND (stroke[Title/Abstract])	"clinical frailty scale"[Title/Abstract] AND "stroke"[Title/Abstract]
(Clinical Frailty Scale[Title/Abstract]) AND (coronary heart disease[Title/Abstract])	"clinical frailty scale"[Title/Abstract] AND "coronary heart disease"[Title/Abstract]
(Clinical Frailty Scale[Title/Abstract]) AND (heart failure[Title/Abstract])	"clinical frailty scale"[Title/Abstract] AND "heart failure"[Title/Abstract]
(Clinical Frailty Scale[Title/Abstract]) AND (cardiovascular disease[Title/Abstract])	"clinical frailty scale"[Title/Abstract] AND "cardiovascular disease"[Title/Abstract]
(Clinical Frailty Scale[Title/Abstract]) AND (hypertension[Title/Abstract])	"clinical frailty scale"[Title/Abstract] AND "hypertension"[Title/Abstract]
(Clinical Frailty Scale[Title/Abstract]) AND (heart disease[Title/Abstract])	"clinical frailty scale"[Title/Abstract] AND "heart disease"[Title/Abstract]
(Clinical Frailty Scale[Title/Abstract]) AND (cancer[Title/Abstract])	"clinical frailty scale"[Title/Abstract] AND "cancer"[Title/Abstract]
(Clinical Frailty Scale[Title/Abstract]) AND (chronic disease[Title/Abstract])	"clinical frailty scale"[Title/Abstract] AND "chronic disease"[Title/Abstract]
(Clinical Frailty Scale[Title/Abstract]) AND (noncommunicable diseases[Title/Abstract])	"clinical frailty scale"[Title/Abstract] AND "noncommunicable diseases"[Title/Abstract]

## Sheet: ebsco
AB Clinical Frailty Scale AND AB asthma
AB Clinical Frailty Scale AND AB pulmonary hypertension
AB Clinical Frailty Scale AND AB chronic lung disease
AB Clinical Frailty Scale AND AB chronic respiratory disease
AB Clinical Frailty Scale AND AB chronic obstructive pulmonary disease
AB Clinical Frailty Scale AND AB copd
AB Clinical Frailty Scale AND AB diabetes
AB Clinical Frailty Scale AND AB stroke
AB Clinical Frailty Scale AND AB coronary heart disease
AB Clinical Frailty Scale AND AB heart failure
AB Clinical Frailty Scale AND AB cardiovascular disease
AB Clinical Frailty Scale AND AB hypertension
AB Clinical Frailty Scale AND AB heart disease
AB Clinical Frailty Scale AND AB cancer
AB Clinical Frailty Scale AND AB chronic disease
AB Clinical Frailty Scale AND AB noncommunicable diseases

## Sheet: embase
clinical frailty scale':ab,ti AND asthma:ab,ti AND [<1966-2021]/py
clinical frailty scale':ab,ti AND 'pulmonary hypertension':ab,ti AND [<1966-2021]/py
clinical frailty scale':ab,ti AND 'chronic lung disease':ab,ti AND [<1966-2021]/py
clinical frailty scale':ab,ti AND 'chronic respiratory disease':ab,ti AND [<1966-2021]/py
clinical frailty scale':ab,ti AND 'chronic obstructive pulmonary disease':ab,ti AND [<1966-2021]/py
clinical frailty scale':ab,ti AND copd:ab,ti AND [<1966-2021]/py
clinical frailty scale':ab,ti AND diabetes:ab,ti AND [<1966-2021]/py
clinical frailty scale':ab,ti AND stroke:ab,ti AND [<1966-2021]/py
clinical frailty scale':ab,ti AND 'coronary heart disease':ab,ti AND [<1966-2021]/py
clinical frailty scale':ab,ti AND 'heart failure':ab,ti AND [<1966-2021]/py
clinical frailty scale':ab,ti AND 'cardiovascular disease':ab,ti AND [<1966-2021]/py
clinical frailty scale':ab,ti AND hypertension:ab,ti AND [<1966-2021]/py
clinical frailty scale':ab,ti AND 'heart disease':ab,ti AND [<1966-2021]/py
clinical frailty scale':ab,ti AND cancer:ab,ti AND [<1966-2021]/py
clinical frailty scale':ab,ti AND 'non-communicable diseases':ab,ti AND [<1966-2021]/py
clinical frailty scale':ab,ti AND 'chronic disease':ab,ti AND [<1966-2021]/py

## Sheet: webofscience
Clinical Frailty Scale (Abstract) and non communicable diseases (Abstract)
Clinical Frailty Scale (Abstract) and asthma (Abstract)
Clinical Frailty Scale (Abstract) and pulmonary hypertension (Abstract)
Clinical Frailty Scale (Abstract) and chronic lung disease (Abstract)
Clinical Frailty Scale (Abstract) and chronic respiratory disease (Abstract)
Clinical Frailty Scale (Abstract) and chronic obstructive pulmonary disease (Abstract)
Clinical Frailty Scale (Abstract) and copd (Abstract)
Clinical Frailty Scale (Abstract) and diabetes (Abstract)
Clinical Frailty Scale (Abstract) and stroke (Abstract)
Clinical Frailty Scale (Abstract) and coronary heart disease (Abstract)
Clinical Frailty Scale (Abstract) and heart failure (Abstract)
Clinical Frailty Scale (Abstract) and cardiovascular disease (Abstract)
Clinical Frailty Scale (Abstract) and hypertension (Abstract)
Clinical Frailty Scale (Abstract) and heart disease (Abstract)
Clinical Frailty Scale (Abstract) and cancer (Abstract)
Clinical Frailty Scale (Abstract) and chronic disease (Abstract)

## Sheet: scopus
TITLE-ABS-KEY ( ( clinical AND frailty AND scale ) AND ( asthma ) )
TITLE-ABS-KEY ( clinical AND frailty AND scale AND asthma )
TITLE-ABS-KEY ( clinical AND frailty AND scale AND pulmonary AND hypertension )
TITLE-ABS-KEY ( clinical AND frailty AND scale AND chronic AND lung AND disease )
TITLE-ABS-KEY ( clinical AND frailty AND scale AND chronic AND respiratory AND disease )
TITLE-ABS-KEY ( clinical AND frailty AND scale AND chronic AND obstructive AND pulmonary AND disease )
TITLE-ABS-KEY ( clinical AND frailty AND scale AND copd )
TITLE-ABS-KEY ( clinical AND frailty AND scale AND diabetes )
TITLE-ABS-KEY ( clinical AND frailty AND scale AND stroke )
TITLE-ABS-KEY ( clinical AND frailty AND scale AND coronary AND heart AND disease )
TITLE-ABS-KEY ( clinical AND frailty AND scale AND heart AND failure )
TITLE-ABS-KEY ( clinical AND frailty AND scale AND cardiovascular AND disease )
TITLE-ABS-KEY ( clinical AND frailty AND scale AND hypertension )
TITLE-ABS-KEY ( clinical AND frailty AND scale AND heart AND disease )
TITLE-ABS-KEY ( clinical AND frailty AND scale AND cancer )
TITLE-ABS-KEY ( clinical AND frailty AND scale AND chronic AND disease )
TITLE-ABS-KEY ( clinical AND frailty AND scale AND non-communicable AND diseases )
TITLE-ABS-KEY ( clinical AND frailty AND scale AND noncommunicable AND diseases )
