# Supplementary material for: The Clinical Frailty Scale (CFS) employment in the frailty assessment of patients suffering from Non-Communicable Diseases (NCDs): A systematic review
Source: Front Med (Lausanne). 2022 Aug 16;9:967952. doi: 10.3389/fmed.2022.967952 (PMC9425100; doi:10.3389/fmed.2022.967952)
Supplement: Supplementary file 2 [file Table_2.XLSX]

## Sheet: Synoptic Table
Appendix a. Synoptic table of the included studies
Author (year)	Nation of the study (HDI index, ranking)	Study Type	Sample Size	Mean Age (SD)	Disease/s	Healthcare Professional	Other Evaluated Outcomes	Data used for CFS compilation	CFS evaluation point	CFS authors' comment	Results of the study (related to CFS)
Amano (2019)	Japan (0.919, 19)	Prospective observational study	104	G1: 72 (12); G2: 64 (12)	Coronary artery disease	Physician	Clinical	Not specified	Preoperative	CFS is a simple index	Frailty was associated with aging, gender, low BMI, less dyslipidemia, low serum albumin, low estimated glomerular filtration rate, low triglycerides and less use of statin. Frailty was an independent predictor of thin-cap fibroatheromas; Frail patient showed a higher incidence of major adverse clinical outcomes.
Artiles-Armas et al. (2021)	Spain (0.904; 25)	Observational study	149	75 (72–80)	Cancer	Surgeon	Clinical; Cognitive; Functional	Clinical judgement	Preoperative	It is simple to administer, being less time-consuming, having been validated, and being easy to perform; in addition, it has very good inter-rater reliability.	Frail patients were significantly older, were more likely to have impaired were significantly older, were more likely to have impaired cognition, and had a worse functional status, more comorbidities, a higher operative mortality rate, and more serious complications than non-frail patients.
Atif (2019)	Pakistan (0.557, 154)	Multicenter cross-sectional study	400	64 (5.5)	Diabetes	Physician	Clinical; Functional; Psychological	Not specified	Outpatient clinical visits	Not specified	CFS not significant
Bagienski (2017)	Poland (0.880, 35)	Prospective observational study	101	81.0 (76.0 - 84.0) (median)	Aortic valve stenosis	Physician	Clinical; Functional; Psychological	Not specified	Preoperative	Not specified	CFS not significant
Buganza-Torio (2018)	Canada (0.929, 16)	Prospective cohort study	305	55 (10)	Cirrhosis	Physician	Clinical; Psychological	Clinical judgement	Admission	Not specified	Together with other variables, frailty as diagnosed by the CFS emerged as independent predictor of unplanned hospitalization and death at 6 months
Costa (2018)	Argentina (0.845, 46)	Prospective, observational, single center study	100	77 (13.4)	Heart failure	Physician	Clinical	Not specified	Inpatient clinical visits	CFS can be calculated in a matter of seconds and has some advantages over simply “eye-balling” the patient, although it establishes a subjective numerical value	Frailty is an independent prognostic factor for 1-year mortality
Ekerstad (2011)	Sweden (0.945, 7)	Prospective observational study	307	G1: 83; G2: 85	N-STEMI	Nurse	Clinical	Clinical judgement	Admission	CFS is based on clinical judgment and it is relatively easily applied in a clinical context There may be other measures of frailty that are more sensitive but that are also more time-consuming and costly to administer	Frailty is strongly and independently associated with in-hospital mortality, 1-month mortality, prolonged hospital care, and the primary composite outcome (considered in the study).
Evans (2020)	UK (0.932, 13)	Cohort study	433	G1: (87) (median); G2: (83) (median)	Stroke	Geriatrician	Clinical	Cognitive functions; Comorbidities; Functional capacity status; Mobility	Admission	Not specified	Clinical frailty is independently associated with 28-day mortality after ischemic stroke and appears independently associated with attenuated improvement in NIHSS following stroke thrombolysis
Houghton et al. (2021)	UK (0.932; 13)	Retrospective cohort study	198	G1: 70.3 ± 9.5; G2: 77.0 ± 10.2	Chronic Limb-threatening Ischemia (CLTI)	Physician	Clinical	Clinical judgement	Inpatient clinical visit	The simplicity and rapidity of the CFS, coupled with its strong univariable association with overall survival, support its potential as a rapid, global adjunct to assessing patient risk in CLTI.	Frailty is highly prevalent among CLTI patients. The results demonstrate that frailty is associated with severity of limb threat in CLTI.
Hubbard (2010)	Canada (0.929, 16)	Prospective cohort observational study	2305	≥ 70	Diabetes	Physician	Clinical; Cognitive; Psychological	Clinical judgement	Admission	CFS does not depend on performance-related tests or specialist equipment and is easy to use	Frail patients were more likely to have a complication of diabetes than those who were not frail; Frailty identifies those with shortened life expectancy and with an increase likelihood of diabetes complications.
Iyasere (2018)	UK (0.932, 13)	Multicenter cross-sectional study	84	Median: 82	End-stage kidney disease	Nephrologist	Clinical; Cognitive; Functional; Psychological	ADL; Comorbidities	Inpatient clinical visits	Not specified	Frailty was associated with worse quality of life.
Jiapeng (2020)	China (0.761, 85)	Cross-sectional study	500	75.2 (6.7)	Atrial fibrillation	Physician	Clinical	ADL; Functional capacity status; Mobility	6 months after discharge	CFS was used to assess the frailty status, mainly based on the evaluation of dysfunction, and could not fully reflect the decline of physiological function, which may limit the accuracy of distinguishing nonfrail elderly patients from disabled patients	Older age, female sex and heart failure are predictors of frailty
Kanenawa et al. (2021)	Japan (0.919; 19)	Retrospective cohort study	596	76.6 ± 10.1	Heart failure	Physician	Clinical	Clinical judgement	Discharge	The assessment of frailty using the CFS is not the gold standard; nevertheless, it can be considered that the CFS is sufficiently practical in clinical settings. The CFS is a valuable prognostic tool in clinical settings and it is easy to administer.	CFS was successful in predicting the risk for all-cause death in patients with HF, and frailty according to CFS was independently associated with all-cause death irrespective of stratification based on age, sex, BMI, and LVEF without significant interaction.
Komici (2020)	Italy (0.892, 29)	Observational study	128	69.2 (4.8)	Heart failure	Cardiologist	Clinical	ADL; Comorbidities; Functional capacity status	Clinical records of hospitalized patients	An assessment of frailty with other more comprehensive scales (in addition to CFS) will be necessary in order to better define the associations found in the study	Circulating levels of Galectin-3 are independently associated with frailty in elderly patients with systolic heart failure.
Labenz (2019)	Germany (0.947, 6)	Single center cross-sectional study	218	G1: 66.5 (median); G2: 67 (median)	Cirrhosis	Hepatologist	Clinical; Psychological	Clinical judgement	Inpatient clinical visits; Outpatient clinical visits	Frailty measured by the CFS is not only a valid predictor for higher mortality but also for impaired HRQoL	Multivariate analysis identified, together with other variables, higher CFS scores as independent predictor of impaired health related quality of life.
Lefebvre (2015)	Canada (0.929, 16)	Retrospective cross-sectional study	682	G1: 87.4 (4.96); G2: 85.3 (3.94)	Atrial Fibrillation	Geriatrician	Clinical	ADL; Functional capacity status; Mobility	Retrospectively on clinical records	Not specified	Patients with a higher risk of thromboembolism, a lower risk of bleeding, and a lower frailty score had a higher probability of receiving anticoagulation therapy.
Liu (2020)	China (0.761, 85)	Prospective cohort study	264	78.33 (10.15)	Coronary artery disease	Physician	Clinical	Not specified	Preoperative	Not specified	Frailty is an independent predictor of high on-clopidogrel platelet response and the degree of frailty is associated with the platelet responses to clopidogrel and aspirin
MacKenzie (2019)	Canada (0.929, 16)	Retrospective study	400	81.4 (8.1)	Diabetes	Geriatrician resident or geriatrics fellow	Clinical	Not specified	Retrospectively on clinical records	Not specified	Patients with diabetes are more likely to be frail. Frailty was a robust predictor of in-hospital mortality and prolonged hospital length of stay
Meguro (2017)	Japan (0.919, 19)	Observational, cross-sectional, case–control study	20	76	Heart failure	Physician	Clinical; Cognitive	Clinical judgement	Admission	Not specified	Severity of hippocampal atrophy increases with frailty in HF patients; HF patients were more frail than control group
Mima (2020)	Japan (0.919, 19)	Retrospective study	729	G1: <75=54%; G2: ≥75=46%	Cancer (Colorectal cancer)	Physician	Clinical; Functional	Clinical judgement	Preoperative	CFS is semi-quantitative and subjective in nature, and therefore, it is predisposed to interobserver variability The CFS may be a useful preoperative assessment tool for predicting recurrence and mortality in this study sample	Postoperative frailty is independently associated with shorter recurrence-free survival and overall survival after curative resection in nonmetastatic colorectal cancer, regardless of age and disease stage.
Mima et al. (2021)	Japan (0.919; 19)	Retrospective study	507	<75 yrs (54%); ≥ 75 yrs (46%)	Cancer (colorectal cancer)	Physician	Clinical	Clinical judgement	Preoperative	Not specified	There were no significant statistical interactions between frailty and adjuvant chemotherapy regarding recurrence-free survival and overall survival in patients with colorectal cancer.
Misawa (2020)	Japan (0.919, 19)	Retrospective cohort study	142	G1: (84.9) (3.2); G2: (83.2) (2.8)	Cancer (Gastric cancer)	Gastroenterologist	Clinical	Preadmission life history	Retrospectively on clinical records	Although CFS score was estimated retrospectively on medical records, CFS score could be assessed accurately by clinical judgment	Elderly patients with frailty have a significantly poorer prognosis than those without frailty after endoscopic submucosal dissection
Mlynarska (2015)	Poland (0.880, 35)	Prospective observational study	106	74.9 (6.3)	Heart failure	Physician	Clinical; Functional	Clinical judgement	Not specified	Not specified	Patients qualified for de novo implantation for cardiac resynchronization had CFS scores significantly higher
Moth (2019)	Australia (0.944, 8)	Prospective observational study	102	74 (median)	End-stage cancer	Oncologist	Clinical; Cognitive; Functional; Psychological	Clinical judgement; Comorbidities; Comparison to peers; Description of general appearance	Inpatient clinical visits	A simple, single-item subjective rating of frailty, the CFS, provided valuable prognostic information	A pragmatic frailty rating was identified as a potentially useful predictor of observed survival time.
Nixon (2020)	UK (0.932, 13)	Quality improvement project	450	80 (median)	Chronic kidney disease	Occupational therapist	Clinical; Cognitive; Functional; Psychological	Functional capacity status; Psychological distress	Home clinical visits	CFS appropriately identified individuals at risk of adverse outcomes	Frail patients were older than non-frail; Each point increase in CFS was independently associated with an increased risk of hospitalization and mortality; Higher prevalence of frailty in CKD; CFS appropriately identified individuals at risk of adverse outcomes.
Noguchi (2020)	Japan (0.919, 19)	Retrospective study	2588	85	Aortic valve stenosis	Cardiologist	Clinical; Psychological	Not specified	Clinical records of hospitalized patients	Not specified	Frailty predictive of mortality in post-TAVI nonagenarian patients
Okabe (2018)	Japan (0.919, 19)	Observational study	269	G1: 68 (median); G2: 80 (median)	Cancer (Colorectal cancer)	Physician	Clinical	Clinical judgement	Preoperative	CFS is easy to use as well as powerfully correlated with surgical outcomes; Authors appreciated that CFS is less quantitative than other frailty scores based on clinical questionnaires	Frailty is a robust predictor of severe postoperative complications in patients with colorectal cancer
Okabe (2019)	Japan (0.919, 19)	Observational study	193	G1: 71 (median); G2: 80 (median)	Cancer (Colorectal cancer)	Physician	Clinical	Clinical judgement	Preoperative; Postoperative	Frail patients may be identified at the first checkup based on their score on CFS, and it is a tool easy to use	Frailty is associated and predicts severe postoperative complications
Okina et al. (2021)	Japan (0.919; 19)	Prospective cohort study	363	G1: 75 (68-80); G2: 73 (67-80)	Peripheral artery disease	Physician	Clinical	ADL; Clinical judgement	Preoperative	This study suggests that predicting the prognosis of PAD using CFS is both useful and simple.	CFS might be a predictor of major adverse cardiovascular and limb events (MACLE) incidence in patients with peripheral artery disease who underwent endovascular therapy.
O'Mahony (2020)	UK (0.932, 13)	Single center prospective cohort study	317	67	Cancer (Abdominal cancer)	Nurse	Clinical	Clinical judgement	Preoperative	The CFS is easy, non-invasive and can be administered by any medical staff member in less than a minute	Cardiopulmonary exercise test variables weakly associated with pre-operative frailty; CFS strongly predictive of postoperative morbidity
Papakonstantinou (2018)	Greece (0.888, 32)	Observational prospective study	104	84.9 (5)	Atrial fibrillation	Physician	Clinical; Functional	ADL; Functional capacity status; Mobility	Inpatient clinical visits	CFS is a simple tool and time efficient	Patients who did not receive anticoagulation therapy (AT) at discharge had higher bleeding and frailty scores. Elderly patients with atrial fibrillation had a higher frailty status which affected the physicians' decision regarding long-term AT
Parmar (2015)	UK (0.932, 13)	Retrospective cohort study	261	79	Heart failure	Physician	Clinical	ADL	Clinical records of hospitalized patients	Not specified	CFS not significant
Paterni et al. (2021)	Italy (0.892; 29)	Prospective cohort study	1319	82.8 ± 7.5	Diabetes	Physician	Clinical; Cognitive Functional	Clinical judgement	Preoperative	The routinely use of […] CFS in the clinical workup would improve the selection of subjects with greater frailty	Frail patients with HbA1c ≥ 48 mmol/L showed an increased mortality risk as compared to robust counterparts. CFS represents an important tool to select diabetic subjects with higher likelihood of adverse outcome.
Perego (2020)	Italy (0.892, 29)	Observational study	203	84.5 (6)	Aortic valve stenosis	Geriatrician	Clinical; Functional; Psychological	ADL; IADL; Exhaustion; Inactivity; Mobility; Symptoms	Admission	Not specified	Aortic stenosis severity correlates with frailty
Pugh (2016)	UK (0.932, 13)	Prospective observational study	283	74 (median)	Chronic kidney disease	Physician	Clinical	Comorbidities; mobility; ADL; social support	Clinical records of hospitalized patients; Inpatient clinical visits	Routine use of CFS and comorbidity data may enable better identification of these patients in the CKD clinic and prevent unnecessary referral to the pre-dialysis service	CFS independent predictor of mortality and can help in better inform the shared decision- making process
Saji (2018)	Japan (0.919, 19)	Retrospective study	155	84 (5.8)	Aortic valve stenosis	Physician	Clinical; Functional	Functional capacity status	Clinical records of hospitalized patients	Not specified	Most frailty markers (including CFS) were independent predictors of unplanned readmission.
Sakatoku (2020)	Japan (0.919, 19)	Retrospective study	118	73 (median)	Cancer (Myelodysplastic syndrome)	Hematologist	Clinical	ADL	Retrospectively on clinical records	Not specified	Frailty and comorbidity may be patient-related independent predictive factors of mortality.
Skaladany et al. (2020)	Slovakia (0.860; 39)	Prospective observational registry	168	57.9 (IQR 14.3)	Chronic liver disease	Nurse	Clinical; Functional	Clinical judgement	On admission	Frailty instruments are feasible among hospitalized patients regardless of the used assessment tool, as well as their good prognostic value.	CFS had the highest prognostic value for mortality during the hospital stay and at 30 and 90 days.
Stranjek-Cichoracka (2019)	Poland (0.880, 35)	Observational study	31	49.2 (9.4)	Chronic lung diseases	Patients	Clinical	Patients' perspective	Preoperative	Not specified	Cytokines may not have a statistically significant effect on the parameters of the frailty syndrome
Sun (2020)	Taiwan (n.a., n.a.)	Observational study	82	81.6 (5.2)	Cancer (Urologic malignancies)	Geriatrician; Nurse	Clinical; Cognitive; Functional; Psychological	ADL; Functional capacity status	Preoperative	Initial screening with the CFS is an easy-to-perform measure of overall health status	A higher CFS score predicted a higher risk of poor outcomes in old patients attending surgery for urologic malignancies
Sunaga et al. (2021)	Japan (0.919; 19)	Prospective multicenter observational study	842	G1 79 (74-84); G2 85 (81-89)	Heart failure	Nurse	Clinical; Functional	Clinical judgement	On admission	CFS is a rapid screening tool for frailty that does not require data on walking speed, grip strength or questionnaires. CFS appropriately identified frail patients even in our cohort despite its simplicity.	Patients with high CFS had greater risk of composite endpoint and heart failure admission than those with low CFS. CFS was significantly associated with composite endpoint, all-cause mortality and heart failure admission even after adjustment for covariates.
Sze (2017)	UK (0.932, 13)	Observational study	265	80 (median)	Heart failure	Physician	Clinical; Psychological	ADL; Comorbidities; Functional capacity status	Inpatient clinical visits	CFS is a complex tool giving a scored result, but it's not without its limitations—there is an element of subjectivity, which introduces the possibility of bias; CFS had a strong prognostic value	CFS and PNI predictive of mortality, although CFS had the strongest prognostic value.
Sze (2019)	UK (0.932, 13)	Observational study	467	G1: 73 (69-77) (median); G2: 76 (69-82 ) (median)	Heart failure	Physician	Clinical; Functional; Psychological	ADL; Comorbidities; Functional capacity status	Inpatient clinical visits	CFS is short and easy to use	Frailty is common in CHF patients and is associated with increasing age, comorbidities, and severity of heart failure. CFS is a simple screening tool that identifies a similar group using more lengthy assessment tools.
Sze et al. (2021)	UK (0.932; 13)	Prospective observational study	467	G1 72 (65-79); G2 80 (74-85)	Heart failure	Physician	Clinical	Clinical judgement	Outpatient clinical visit	CFS is a simple tool and has a similar classification performance and prognostic value as alternative assessment tools taking much longer to perform.	Worsening frailty was associated with increased risk of all-cause mortality and combined all-cause mortality/hospitalization at 1 year. Frailty in patients with HeFREF is associated with suboptimal medical treatment.
Tanaka (2019)	Japan (0.919, 19)	Retrospective study	96	82 (median)	Cancer (Gastric cancer)	Physician	Clinical	Not specified	Retrospectively on clinical records	CFS is a simple and easy tool for assessing the patient’s preoperative activity of daily living and independence during daily physical and cognitive activity	The prognosis for the patients with a CFS score of 5–7 with stage 2 or 3 disease was significantly worse than for those with a lower CFS. The independent risk factors for overall survival were a CFS score of 5–7, a body mass index lower than 18.5 kg/m2, and morbidity
Vinson (2020)	Canada (0.929, 16)	Retrospective cohort study	455	62 (15)	End-stage renal disease	Physician	Clinical; Cognitive	Not specified	Initiation of dialysis	CFS easily capture frailty status	CFS score was significantly associated with time to first EMS-ED (Emergency Medical Service - Emergency Department) treating death and transplant as competing risk; Higher frailty was associated with recurrent EMS-ED .
Wall et al. (2021)	USA (0.926; 17)	Real world analysis	311	76 (IQR 57-95)	Cancer (Hematologic malignancy)	Physician	Clinical; Cognitive; Functional	Clinical judgement	On admission	Not specified	The number of geriatric conditions was highly correlated with CFS frailty categories. The number of geriatric interventions was significantly correlated with frailty status.
Wojszel (2020)	Poland (0.880, 35)	Cross-sectional study	98	83.14 (5.7)	Atrial fibrillation	Geriatrician	Clinical; Functional	Clinical interview (with patient); Clinical interview (with caregiver); Clinical records; Medical examination	Discharge	Not specified	Severe frailty and anemia significantly decreased the probability of anticoagulant therapy prescription at discharge
Wu et al. (2021)	UK (0.932; 13)	Prospective cohort study	397	83.5 (9.2)	Chronic kidney disease	Physician	Clinical; Functional	Not specified	Preoperative	The CFS displayed excellent prognostic accuracy and had the best performance amongst the clinical assessment tools evaluated in this study	Frailty was associated with an increased mortality risk
Yamada (2020)	Japan (0.919, 19)	Prospective observational study	92	G1: 79 (4.2); G2: 81 (5.3)	Cancer (Hepatocellular Carcinoma)	Nurse	Clinical	Clinical judgement	Preoperative	Frailty can be easily identified using CFS by their general appearance at first check up	Frailty associated with high CRP level and mGPS, high PIVKA-II level and large tumor diameter, higher rate of postoperative complications. Frailty was detected as an independent prognostic factor of cancer-specific survival.
Yamada et al. (2021)	Japan (0.919; 19)	Retrospective study	120	G1 : 68.0 (8.8) G2: 75.6 (6.8)	Cancer (Pancreatic ductal adenocarcinoma)	Nurse	Clinical	Functional capacity status; Mobility	Preoperative	The CFS is less quantitative compared with other methods that use clinical questionnaires, but the CFS correlates with other stablished methods. Furthermore, the CFS can easily assess the general appearance and frailty of patients at the first check-up.	Frailty show correlations with (1) a low serum albumin concentration and PNI, (2) a high NLR and mGPS, (3) a large tumor diameter and a high rate of lymph node metastasis, and (4) worse cancer-specific and disease-free survival.
Yamamoto (2019)	Japan (0.919, 19)	Retrospective study	240	76.1 (10)	Atrial Fibrillation	Physician	Clinical	BADL; IADL; Exhaustion; Inactivity; Symptoms	Clinical records of hospitalized patients	In clinical practice, CFS is superior in its simplicity, and several studies have used this scale score as a prognostic factor for adverse events	Frailty, female sex, hypoalbuminemia and malignancy were associated with clinical adverse events in patients with atrial fibrillation who were prescribed direct oral anticoagulants
Yanagita (2018)	Japan (0.919, 19)	Retrospective study	132	78.3 (8.0)	Diabetes	Diabetologist	Clinical	Not specified	Inpatient clinical visits	Not specified	In the group with frailty, the mean age was significantly higher, and mean values of HbA1c, RBC, Hb, Alb, HDL-C, body weight and systolic blood pressure were significantly lower than those in the non-frailty group.
Yanagita (2020)	Japan (0.919, 19)	Cross-sectional study	148	76.9 (7.4)	Diabetes	Diabetologist	Clinical	Not specified	Inpatient clinical visits	Not specified	Multiple regression analysis showed that low albumin, low aspartate aminotransferase activity, and low body mass were independent risk factors for frailty.
Yoshida et al. (2020)	Japan (0.919; 19)	Prospective cohort study	310	83.1 (80.6 - 86.7) (median)	Chronic kidney disease	Physician	Clinical; Functional	ADL; Clinical judgment; Comorbidities; Mobility; Social support	Retrospectively on clinical records	The CFS allows frailty to be defined and graded using simple clinical descriptors available from routine clinical assessment.	Frailty is associated with gender, one year mortality with dialysis, functional status and disabilities, comorbidities, geriatric syndrome, nutritional status, and clinical values
Yoshioka (2019)	Japan (0.919, 19)	Retrospective study	273	84.6 (3.8)	STEMI	Physician; Nurse	Clinical	ADL; Cognitive functions; Preadmission life history	Retrospectively on clinical records	Not specified	Frailty, assessed by CFS, had an influence on short- and mid-term prognoses in octogenarian patients with STEMI.
Abbreviations: ADL, Activities of Daily Living; BADL, Basic Activities of Daily Living; CFS, Clinical Frailty Scale; G1, Group 1; G2, Group 2; HDI, Human Development Index; IADL, Instrumental Activities of daily living; SD, Standard Deviation; N-STEMI, Non-ST-segment elevation myocardial infarction STEMI, ST-segment elevation myocardial infarction
